# Supplementary material for: Efficacy of 2,4-Dinitrobenzenesulfonic Acid (DNBS) in the Maintenance of a Model of Inflammatory Bowel Disease in Pigs (Sus scrofa domestica)
Source: Int J Mol Sci. 2025 Sep 18;26(18):9115. doi: 10.3390/ijms26189115 (PMC12470971; doi:10.3390/ijms26189115)
Supplement: Supplementary file 1 [file ijms-26-09115-s001.zip]

Archive with 4 entries (4 files):
- Supplementary Figure S1_Macroscopic changes in the colon.jpg
- Supplementary Table S1_Hematology_other results.xlsx
- Supplementary Table S2_Modified Unesp-Botucatu pain scale.pdf
- Supplementary Table S3_Clinical condition.pdf
