# Supplementary material for: Efficacy of 2,4-Dinitrobenzenesulfonic Acid (DNBS) in the Maintenance of a Model of Inflammatory Bowel Disease in Pigs (Sus scrofa domestica)
Source: Int J Mol Sci. 2025 Sep 18;26(18):9115. doi: 10.3390/ijms26189115 (PMC12470971; doi:10.3390/ijms26189115)
Supplement: Supplementary file 1 [file ijms-26-09115-s001.zip › Supplementary Table S1_Hematology_other results.xlsx]

## Sheet: Results
	Day 0 (before DNBS induced colitis)
	WBC		LYM%		MON%		NEU%		LYM#		MON#		NEU#		RBC		HGB		HCT		MCV		MCH		MCHC		RDW_CV		PLT
	Mean	SE	Mean	SE	Mean	SE	Mean	SE	Mean	SE	Mean	SE	Mean	SE	Mean	SE	Mean	SE	Mean	SE	Mean	SE	Mean	SE	Mean	SE	Mean	SE	Mean	SE
Control	20.4283	0.956377	45.7025	2.62137	7.8875	0.472092	44.7263	2.51949	10.4086	0.548222	1.88425	0.240288	9.71943	1.23256	7.07125	0.330186	10.375	0.451881	32.6875	1.62111	46.275	0.624428	14.625	0.195256	31.75	0.253546	18.9375	0.38773	462.375	36.519
Colitis	18.8225	0.891731	45.4612	1.82392	8.6375	0.614793	44.5925	1.9074	8.53363	0.479172	1.61587	0.116234	8.41462	0.586361	6.69875	0.515452	9.7875	0.66425	31.0375	2.3072	46.4625	0.364955	14.6375	0.210389	31.6125	0.360772	18.3375	0.338029	576.125	60.9228
	Day 21 (end of in vivo experiment)
	LYM%		MON%		NEU%		LYM#		RBC		HGB		HCT		MCV		MCH		MCHC		RDW_CV		PLT
	Mean	SE	Mean	SE	Mean	SE	Mean	SE	Mean	SE	Mean	SE	Mean	SE	Mean	SE	Mean	SE	Mean	SE	Mean	SE	Mean	SE
Control	45.49	4.81095	8.11	0.374611	45.1129	4.84695	10.5144	0.925281	7.38714	0.399134	10.5714	0.580933	34.9167	1.55808	45.5143	0.478802	14.2429	0.195006	31.4571	0.167413	17.2429	0.276765	389.143	41.3645
Colitis	50.5963	2.60551	7.94857	0.31404	39.1525	3.25892	9.20487	0.712994	6.8825	0.208633	10.0625	0.205233	32.2	0.694365	46.9375	0.492783	14.6	0.20354	31.1875	0.2125	17.3	0.37081	473.375	41.6674
